# Supplementary material for: A chemotherapy response classifier based on support vector machines for high-grade serous ovarian carcinoma
Source: Oncotarget. 2015 Dec 12;7(3):3245–54. doi: 10.18632/oncotarget.6569 (PMC4823103; doi:10.18632/oncotarget.6569)
Supplement: Supplementary file 2 [file oncotarget-07-3245-s002.xlsx]

## Sheet: Sheet1
1=training, 2=testing	1=resistant, 0= sensitive	Age	OS(month)	PFS(month)	1=recurance	1=alive,0=death	Stage	1= Residual tumor ≤1cm, 0= Residual tumor > 1cm	Grade	HER2	ALDH1	BCL-2	BAX	BRCA2	CDK1	EGFR	E-Cadherin	ERCC1	ERCC5	FAK	GSTPI	HSP27	P27	KI67	LRP	MRP1	MRP2	OCT4	P21	CyclinD1	P53	SOD1	PARP	SLC31A1	TGFB	Cyclin E1	TUBB3	Vimentin	BRCA1	53BP1	PTEN	RAD51	ABCA1	P-AKT	β-Catenin	DICER1
1	0	32	29	21	1	0	3	1	3	12.5	9	6	10	5	3	0	3.5	2.5	5	6.25	12.5	10	2	3.75	11	15	15	11.25	5	6	11.5	1.5	12.5	5	15	3	15	9	4.5	9.75	8.75	12.5	12.5	3.5	8.75	10
1	0	43	34	29	1	0	3	0	3	10.5	15	15	10.5	12.5	0	6	4.75	15	4.5	15	12	6	8	2.5	10	12.5	5	10.25	7.5	10.5	3	0	2	15	12.5	11	7.5	15	12	11.5	10	15	15	4.5	10	10
1	0	43	52	30	1	0	3	1	2	15	10	9	5	5	2.5	2	14.25	6.5	1.5	5	4	1.5	0	3	10	10	11	10	9	10.5	0.25	0	1.5	5	7.5	13.75	10	7.5	13.5	13.625	7.5	10	4	1	10	10
1	0	44	62	33	1	0	3	1	3	7.5	13.5	15	7.5	10	5	5	0	8	12.5	10	10	5	1	7.5	15	12.5	8	15	7.5	8	0		4	12.5	13	3	13.5	3	0	14.375	7.5	15	15	7.5	10	10
1	0	36	26	21	1	0	3	0	3	15	7.5	12.5	11.25	10	4.5	0	4.5	1.25	15	15	10	10	0	0	15	15	8.5	15	12.5	13.5	8	0	3	15	15	0	15	12	13.5	14.25	5	10	5	4.5	15	15
1	0	50	32	26	1	0	3	0	3	12.5	10.5	11.5	12.5	15	2	6	2.25	3.5	7	7.5	6	15	0	7.5	15	15	12.25	15	9	10.5	13.5	0	6.5	8.75	15	9	7	9	15	15	5	15	15	5	10	10
1	0	52	49	38	1	0	3	1	3	15	8.75	5	5	10	5	2	12.5	6	7.5	5	15	2.5	0	9	12.5	14.25	10	12.25	7.5	4	15	0	3.5	13.75	12.5	12.5	15	4.75	2	7.25	5	10	5	5	10	10
1	0	53	33	27	1	0	3	1	2	10	12.5	15	10	5	11.25	0	1	6	10	6.25	13.5	10	9	11.5	13.5	11	15	11	12.5	13.5	0	0	3	15	13	5	15	6	13.5	14.25	3.5	12.5	12.5	11	7.5	10
1	0	54	39	32	1	0	3	0	2	15	15	15	5	4	3.5	0.5	15	6	3.25	5	0	2.5	0	7.5	4	13.75	13.75	8.75	10	0	3.75	10	2.5	5	13.75	2.5	12.5	6.5	0	6.25	10	10	4	1.5	5	10
1	0	58	55	15	1	0	4	1	2	10	11	6.5	8.75	15	5	0	3	7.5	10	3	15	12.5	6	6	15	10	10	8	2	9	4	0	1	5	13.5	8	6	3	13.5	9	10	15	15	5	5	5
1	0	58	52	28	1	0	3	0	3	15	7	12.5	4.75	15	3	3	6	7.5	10	10	10	8.75	13.5	2.5	15	15	11.25	13.5	8	10.5	6	0	15	6.25	12.5	15	15	10	15	15	8.75	10	8	6	12.5	12.5
1	0	61	36	25	1	0	3	0	2	15	10	10	12.5	10	4.5	0	4	2	15	15	7.5	15	15	0	13.75	15	11.25	12.5	10	10	0.5	5	0	7.5	11.25	5	15	10.5	2	13.75	7.5	15	15	5	7.5	15
1	1	60	11	5	1	0	3	1	2	12.5	15	7.5	7.5	7.5	7.5	11.25	9	5	10	7.5	10	6	0	9	5.5	8	6.25	7.5	5	7.5	13.5	0	1	6.25	7.5	10	9	3.5	6	9.75	10	10	5	12	5	7.5
1	1	61	13	9	1	0	3	1	3	15	10	15	10	2.5	3.75	0	12	4	8.25	10	7.5	11.5	3	6	10	15	8.5	11.25	10	9	12	15	1.5	7.5	13	12.5	7.5	7.5	13.5	13	5	15	12	4	7.5	10
1	1	65	47	11	1	0	4	0	3	15		5	12.5	10	2.5	0	11	0.5	5	15	11	1.5	0	3	15	10.5	7.5	11.25	8	6	15	0	1	5	13.75	15	12	2	15	15	7.5	15	15	1.5	10	10
1	1	28	22	14	1	0	3	1	3	11.25	15	15	15	15	6.25	7.5	2.25	15	12.5	7.5	13.5	9.5	1	9	15	13.5	9	15	6.25	10	2.75	0	5	15	12.5	10	10.5	4.75	15	15	5	15	15	10	10	4
1	1	35	23	5	1	0	3	1	3	13.75	8.5	10.5	15	7.5	4	0	15	5	15	10	8.75	15	9	6	10.5	15	13.75	13.5	5	6	15	0	5	6.25	10	10	10.5	9	6	10.5	6.5	12.5	6	5	7.5	10
1	1	37	20	14	1	0	3	0	3	10	11	8	8.75	13.5	7.5	6	2	2	7.5	7.5	8	15	3	4.5	12	10	5.5	7.5	4.5	6	15	0	15	5.75	10.5	3	3	9	11	12.25	7.5	15	15	7.5	11.25	5
1	1	39	4	2	1	0	4	0	2	10	7.5	9	10	12.5	2	0	2.25	2.5	7	10	4.5	10	4	2.75	10	15	9	10.5	6.5	6	15	0	0	9	11	5	9	7.5	15	15	7.5	10	10	0	10	10
1	1	41	20	12	1	0	3	1	2	9	11.75	7	10	15	5.5	0	13.5	4.5	7.5	10	10	9	3	5.5	15	10	11.25	13.5	8	3	12	0	15	5	15	10	15	9	9.5	12.25	7.5	15	11.5	8.5	11.25	5
1	1	43	7	3	1	0	3	1	3	5	8.75	15	5	10	1	0	0.5	10	5	5	2.5	7	0	9.5	10	10	11.25	9	9	8	10	0	2	6.25	8	10	12.5	4.5	15	8.75	1.25	4	3	0.5	6.25	5
1	1	43	19	13	1	0	3	1	3	10	10	11.5	15	10	8.75	8	13.5	1	4	8	4	15	15	11.25	15	11	12.5	12.5	11.25	12	15	0	5	15	12.5	9	15	12	15	14.375	7.5	15	15	15	15	7
1	1	45	24	12	1	0	3	1	2	10	11	15	15	2.5	10.75	0	2	13.5	15	15	10	6.25	8.75	10.5	10	13	15	15	11.5	11.5	15	4.5	2.25	12.5	15	10	15	8.5	8	11.5	3.5	12.5	8	10.5	11.25	15
1	1	50	18	3	1	0	3	0	3	15	12.5	6.5	10	1.5	0.5	0.5	5.5	3	0	5	3	0	0.5	6	7.5	9	10	5.75	5.5	8.5	12	0	1.5	0	6.5	10	15	7.5	5	9.375	5	10	5	1	2.5	8
1	1	50	20	15	1	0	4	1	3		11.25	4		2	0	0		10		12.5	3	10	2		15		15					0	0			8		15	10		10	15	15	5	12	15
1	1	51	36	16	1	0	3	0	3	15	15	9	5	15	1.5	1	8.5	10	2.75	15	7.5	4	1	3.5	7	13.5	8.75	10	4	6	0.5	0	0	5	5	6.25	3	5.75	12	9.125	2.5	15	10	0.5	5	10
1	1	53	26	13	1	0	3	1	2	15	12	13.75	15	12.5	4.5	3.5	12	2	12.5	5	10	10	8	7.5	12	12.5	7.5	15	10	9	15	0	5	10	13.75	10	3	4.5	12	11.625	5	15	15	10	15	15
1	1	54	30	9	1	0	3	1	3	5.5	7.5	12.5	10	8	6	6	2	4	6	3	4	0	12	9	9	6.5	6.5	9	10.5	8	3	4	2.5	11.5	4	15	7.5	9	12	13.5	7.5	15	13.5	9	13.75	2.5
1	1	55	20	17	1	0	3	0	2	15	13.75	0	15	5	0	1	8.25	6	5	3	8	10	15	9	7.5	12.5	11.5	10	8	12	10.5	3	12	1	10	10	7.5	12	12	11	3.75	15	15	0	2.5	15
1	1	56	33	15	1	0	3	1	3	15	7.5	15	15	15	0	0	3	0	2	10	12	15	15	3	11	10	12.5	10	8	9	6	0	0	5	10	15	9	12	7.5	11.25	2	13.5	10.5	0	5	5
1	1	56	47	15	1	0	3	0	3	15	10	4	7.5	15	4	5	9	8	12.5	10	15	4.5	1	7.5	10	12.5	10	13.5	8	7.5	0.25	0	2.25	8	10	15	13.5	5	15	15	2.5	15	15	2.5	12.5	15
1	1	57	25	13	1	0	3	1	3	15	13.75	10.5	15	15	7.5	0	3.5	8	10	10	15	6.25	11.25	6	12.75	15	13.75	11	13.75	13.5	0.5	0	2	15	13.75	10	15	4.5	15	15	10	15	12.5	9	10	2.5
1	1	61	22	14	1	0	3	1	3	10	15	12.5	7.5	15	4.5	1	15	2.5	10	5	5	15	7.5	10.5	8.25	13.5	12.25	11	10	9	0.75	0	2.5	7.5	12.5	11	15	9	5	10	7.5	15	12	4.5	10	5
1	1	62	11	10	1	0	3	1	3	15	12.5	6.25	5	15	7	4	11.5	4	7.25	12.5	9.5	10	3	9	13.75	12.5	12.5	11.25	8.5	9	11.5	0	5	7.25	8.75	12.5	4.5	4.5	10.5	11.5	4.75	11.5	11.5	10	5	7.5
1	1	63	22	16	1	0	3	1	3	11.5	15	12.5	8.75	12.5	5	5	4.5	13.5	6.5	12.5	10	10	9	10.5	10.5	14.25	6	15	8.5	10	15	0	4.5	15	13.75	4	9	3.5	12	11.625	10	10	10	7.5	10	10
1	1	63	19	10	1	0	3	0	3	10	8	13.75	12.5	12.5	10	6	7.5	15	5	15	7.5	15	15	9	15	15	15	13.5	11.25	13.5	0.5	0	3.5	10	13.5	1	15	9	15	15	7.5	15	15	15	15	15
1	1	64	15	9	1	0	4	1	2	8	9	9	9	10.5	2	0	13.5	10.5	2	3	1	4.25	3.5	9.75	6	5.25	6	1	6	5	0.5	0	1.5	1	10.5	8	1.5	9	13	5.5	2.25	9	5	0.5	10	10
1	1	65	25	13	1	0	3	1	3	13.5	10	8.5	2.5	10	5.5	3	5.5	3	0	0	8	0	4	3.5	8	6	6.5	7	6	7	9	0	0	3	7.5	11.5	6	0	6	8.75	2	10	10	4	5	7.5
1	0	39	15	14	1	0	3	1	3	15	12	4	15	7	2	2	6	4	12	2	10	15	12	4	12	12.5	12	15	7	7	15	2	12	4	15	12	5	4	8	15	8	15	12	6	10	8
1	0	46	53	20	1	0	3	1	2	12.5	8	10	5	12.5	5	4	15	8	2	5	4	5	0	5	7.5	15	11	15	5	3	1	0	4	5	8	15	10	10	13.5	15	8	8	5	2	10	14
1	0	54	33	16	1	0	3	0	3	15	10	10	13	10	5	3	4	12	12	15	8	15	10	3	9	15	10	15	10	5	3	5	0	7.5	15	15	15	11	15	15	7.5	15	5	12	8	2
1	0	54	52	12	1	0	3	1	3	11	12	8	15	5	8	6	4	12	5	12	0	12	2	8	13.5	12.5	10	11	15	10	13.5	6	12	10	5	10	4	6	13	10	12	15	15	15	9	12
1	0	54	58	15	1	0	3	1	2	15	11	7	8.75	5	5	4	3	12	10	4	15	10	6	12	15	6	10	6	2	5	4	0	1	5	12	7	6	7	13.5	9	10	5	15	5	5	12
1	0	55	21	16	1	0	3	0	3	12	12.5	15	10	2	14	4	10	6	10	10	6	12	8	7.5	13.5	11	12	10	8	8	1	1.5	10	5	15	12.5	10	6	5	13.5	10	12	15	15	5	12
1	0	58	31	22	1	0	3	0	3	12	15	15	12	15	0	8	5	15	5	15	12	5	8	6	7	15	5	10	7.5	11	3	15	12	2	12.5	10	15	15	8	11.5	12	15	15	5	10	15
1	0	60	36	25	1	0	3	1	3	15	10	5	6	10	6	1	15	6	8	6	15	4	2	10	12.5	15	10	15	7.5	6	12	3	5	15	15	15	15	4.75	3	7.25	6	12	6	5	12	9
1	0	65	48	16	1	0	3	0	3	4	12	9	4	6	1	1	9	4	4	5	3	15	3	15	6	4	7.5	4	3	2	7.5	4	12	1.5	6	10	6	7.5	8	8	7	4	12	7	12	8
1	0	65	48	22	1	0	3	1	2	12.5	12	6	5	10	4	2	5	10	3.5	8	6	6	2	5	15	10	11	6	10	4	12	0	4	9	10	6	12	9	15	15	5	10	5	5	5	7
1	0	65	51	24	1	0	3	1	3	12	9	15	5	11	4	6	8	9	12	8	12	9	12	5	12	10	15	15	10	15	4	2	12.5	8	15	6	12	8	10	15	10	5	12	8	15	12
1	1	34	27	11	1	0	3	1	2	15	12	1	15	12.5	12	2	3	2	12.5	2	13.5	2	12	9	12	1	2	12	9	12	3	2	6	15	12	10	12	4	2	10	3	15	12	5	3	12
1	1	43	29	3	1	0	3	1	2	15	9	12	3	8	3	1	11	5	2	11	9	15	12	6	12	2	5	13.5	9	6	2	2	6	2	10	6	12	10	8	12	6.5	3	2	5	9	2
1	1	43	22	11	1	0	3	0	2	2	15	2	0	12	7	12	3	15	2	9	12	15	4	4.5	10	12	5	12	5	6	2	2	12	4	15	15	6	12	15	2	3	12	15	2	13	15
1	1	47	16	11	1	0	3	1	3	12	3	2	10	12.5	4	0	1	4.5	8	2	15	9	2	1	3	12	7	1	8	2	2	3	12	3	3	12	4	12	10	2	8	15	12	6	12	15
1	1	48	29	11	1	0	3	1	3	13	15	12	15	13	3	0	6	8	3	10	12	9	3	6	12	15	3	11	3	12	1	3	1	10	12	6	12	5	12	5	12	12	12	10	12	15
1	1	49	9	3	1	0	4	1	2	12	12	3	5	12.5	7	2	3	2	5	7	12	4	2	12	15	15	12	5	2	15	5	2	12	15	15	3	12	10	12	3	4	12	5	3	1	5
1	1	51	19	13	1	0	3	0	3	12	15	0	15	15	0	1	7	9	4	2	7	12	10	10	8	15	12	12	9	15	12	4	15	1	12	3	9	15	13.5	12	4	12	15	3	4	7
1	1	51	24	12	1	0	3	1	3	12	12	12.5	2	5	2	2	10	2	7	4	12	8	15	10	2	12	3	10	12	7.5	12	2	2	3	15	15	6	4	12.5	15	7	15	3	9	4	12
1	1	52	43	22	1	0	3	1	2	4	6	2	10	15	5	1	3	10	7	12.5	3	4	7	4.5	2	13.75	3	13.5	3	10	7	0	4	5	2	1	13.5	8	12	15	12	15	2	7	4	2
1	1	54	14	6	1	0	4	1	2	7	3	15	2	15	7	3	2	4	1	2	6	9	1	2	12	15	12	2	12	3	15	2	3	8	15	12	12	9	6	12	5	2	3	7	2	9
1	1	54	8	6	1	0	3	0	3	2	12	2	15	13	3	0	12	3	12	12.5	9	12	2	5	15	12	14	12	8	8	12	2	2	10	15	3	12	8	12.5	15	5	3	2	2	12	12
1	1	56	6	3	1	0	3	0	2	1	5	12	3	12	6	2	2	3	9	12	5	2	5	3	6	12.5	2	15	7	9	12	3	2	2	15	12	2	9	12.5	2	0	12	4	2	2	9
1	1	57	35	5	1	0	3	1	3	3	15	5	9	12	0	5	7.5	12	11.25	15	3	15	9	4	12	4	3	9	2	9	8	2	15	3	15	10	12	5	12	3	5	4	3	8	12	3
1	1	63	24	7	1	0	3	1	3	15	12	3	12	12	5.5	5	3	6	2	0	2	12	5	4	12	4	8	6	2	12	5	12	12	3	5	12	6	2	8	12	4	12	10	3	2	9
1	1	67	10	8	1	0	3	1	3	12	3	3	5	13	5	4	12	5	8	12	10	8	4	9	15	12	15	15	9	10	12	0	6	8	9	10	5	5	12	15	5	12	15	12	7	9
2	0	37	50	25	1	0	3	1	2	2.5	10.5	8	2.5	4.5	0.5	0.5	15	2	3.5	2	0	6.5	0	12.75	4.5	4	7.5	3.5	3	1	7.5	3	0	1.5	5	10	2.5	7.5	6	8	5	4	3	0	2.5	10
2	0	36	14	11	1	0	3	1	2	12.5	11.25	3	13.5	8	2	0	5.5	4	10	4.5	9.5	13.5	15	3	10.5	15	11.5	11.25	7	7	13.5	0	10	4	12.5	8	4.5	6	6	10.5	5	15	15	5	6.25	7.5
2	0	38	56	22	1	0	3	1	3	10	10	7.75	15	15	7.5	6	7	6	2.75	10	12.5	0	2	7.5	13.5	12.5	10.25	11	7	10	13.5	0	4	10	10	10	10	6	12	11	10	15	15	10.5	7.5	10
2	0	44	60	26	1	0	3	0	2	12.5	13.5	7.5	15	5	9	1.5	7.5	9	10	7.5	12.5	11.25	11.25	9	10	15	13.75	10	7	12	7.5	0	10	5	13.75	3	13.5	6	9.5	11.5	7.5	15	15	7	7.5	7.5
2	0	46	46	18	1	0	4	1	3	13.5	12.5	7	10.75	15	6.25	3	15	15	7.5	10	13	15	15	6	10	13.75	12.5	12.5	10	11.5	10.5	0	12.5	5	15	15	15	9	3.5	15	6.25	15	15	7	5	10
2	0	49	44	21	1	0	4	1	2	12.5	11.75	8	5	12	2.5	0	5	9	3.5	5	4	6	1	5	8.75	10	8.75	5	10	6	13.5	0	0	5	8.75	15	12	12	12	13.5	5	5	5	3.5	5	5
2	0	58	23	19	1	0	3	0	3	15	12.5	10.5	10	15	13.5	3	9	5	11.25	11.25	9	12.5	8	8	15	15	15	10	10	12	0	0	15	4	15	2	9	9	4.5	15	10	15	15	13.5	10	10
2	0	60	23	22	1	0	3	0	2	15	12.5	7.5	7.5	10	2	0	5	2.5	2.5	5	4	15	15	15	6.5	9	13.75	12.5	10	6	15	0	0	15	8.75	15	15	4.5	1.5	8.25	5	0	0	1.5	5	5
2	1	58	28	10	1	0	4	0	3	7.5	13.75	11.5	3.5	15	5	4	15	4.5	0	5	2.5	10	7	12	12.75	8	0	8.75	7	8	13.5	0	4.5	11.25	13.5	10	9.5	6	12	11	2.5	10	5	5	10	10
2	1	63	29	13	1	0	3	1	3	10	11	15	10	10	6.75	3	9.75	3	5	8	13.5	7	12	9.75	15	15	11.25	10	10	7.5	15	0	15	10	13.5	3	6	3.5	15	13.75	5	15	15	9	10	4
2	1	66	29	14	1	0	3	1	2	10	8.75	11.5	15	15	5.5	2.5	0	0.5	6.25	10	7.5	1	0.5	4.5	10	13	10	13	9	4.5	0.25	0	2.5	12.5	15	13.5	7	15	12	12.75	2.5	15	15	9	10	10
2	1	42	21	14	1	0	3	0	2	10	5	8	11.5	15	10	5	1.5	5.5	2.75	12.5	10	5	0	9	11	13.5	9.75	12.25	9	12	15	0	4.75	12.5	15	8	12	3	15	14.25	7.5	15	15	9	10	15
2	1	49	13	10	1	0	3	0	3	12.5	3	15	12.5	15	3.5	0	10	2.5	8	12.5	8	15	0	4	13.5	15	13.5	11.25	7.75	6	0	0	0	9	12.5	8	9	6	12	13.5	5	15	12	0	10	6
2	1	50	19	15	1	0	3	1	3	10	10	6.25	15	15	10	0	0	10		3	0	10	10	4.5	10	12	10	5	4	3	15	0	2.5	10	10	10	12	9	6	8	5.25	12.5	7	8	5	5
2	1	53	38	3	1	0	3	1	3	15	15	11.25	12.5	12.5	0	2.5	7.5	11.5	11.25	13.75	13.5	15	8.5	3.5	13.5	11.5	13.75	12.5	8.75	9	7.5	0	12.5	12.5	15	12.5	12	4.5	13.5	13	5	15	15	1	12.5	12
2	1	55	15	11	1	0	3	1	2	12.5	13.5	13.75	11.5	12	6	3	7	6.75	4.25	10	4	13.5	3	6	11.75	13.5	12	10	10	8	13.5	0	1.5	5	12.5	5	9	6	15	15	5	10	10	6	10	10
2	1	57	8	4	1	0	3	1	3	12.5	15	12.5	10	15	6	0	1.5	4	5	6.25	9.75	5	2	15	11	12.25	15	10	10	12	1.25	0	10	15	15	10	8	8	15	12.5	10	10	9	5	12.5	2.5
2	1	57	27	11	1	0	3	1	3	12.5	15	1.5	5	2.5	0	0	11.25	0.75	0	0	3.5	0.5	0	3	9	10	7.5	5	4.5	4	7	0	0	0	7.5	8	4	10.5	12	11.625	2.5	15	10	1	5	5
2	1	59	40	50	1	0	3	0	2	10	12	13.5	10	12.5	4.5	1	12	10	6.5	12.5	13.5	4	0	4.5	12.25	13.75	12.5	13.5	11.5	10	13.5	0	4	12.5	15	10	13.5	8	15	13.75	2.5	15	10	7	10	10
2	1	61	20	14	1	0	3	1	3	9.25	10	7.5	5	12.5	6	0	1	8.25	10.25	5.25	3.5	9.75	6	7.5	8.25	6.5	4	9.5	9	7.5	12.5	0	8	7	6	8	9	3	5	8.75	3	13.5	9.5	4	3.75	5
2	1	66	17	16	1	0	3	1	2	10	15	15	15	15	6.5	2.5	3.5	6	4	5	9	10	0	10.5	10	15	7.5	13.5	7.75	10.5	15	0	3.5	11.5	11	5	12	5	9	12	2.5	15	10	7.5	10	5
2	0	43	27	17	1	0	4	1	3	15	10	8	12	8	3	0	5	5	6	8	15	10	5	8	18	15	3	5	12	6	15	5	12	2	15	5	5	10	5	3	9	15	15	5	10	8
2	0	54	55	16	1	0	3	0	2	5	15	6	12	4	9	4	6	12	15	4	5	8	15	10	9	12	15	6	7	12	8	0	12	5	15	6	15	6	10	11.5	8	12	15	12	3	6
2	0	59	35	19	1	0	3	1	2	12	15	2	1	8	6	5	12	9	8	8	13.5	12	9	12	15	11	10	15	12.5	15	2	5	4	10	15	12	10	8	15	15	10	4	5	15	8	15
2	0	62	31	21	1	0	3	1	3	15	12	7	8	12	7	3	5	3.5	8	7.5	3	15	12	1	6	15	15	4	9	2	15	5	6.5	9	10	0	12	2	12.5	8	1	15	3	3	5	12.5
2	1	43	15	2	1	0	3	1	3	12	15	8	12	2	1	0.5	7	5	2	3	2	0	1	4	9	3	12	8	5.5	5	12	2	3	0	6	5	15	3	12	10	6	12	6	2	4	6
2	1	45	28	8	1	0	3	1	2	6	3	7	10	8	5	3	12	4	2	12	6	2	15	3	2	8	12	12	15	3	6	3	5	15	6	10	9	3	13	15	9	12	13.5	10	15	12
2	1	51	8	4	1	0	3	1	2	5	0	12	5	12.5	2	2	1	12	2	8	2	9	2	12	10	4	12	2	10	12	10	2	2	9	8	2	12	5	12	9	2	2	3	12	2	4
2	1	53	27	11	1	0	3	1	3	15	2	15	8	12	5	3	12	4	5	12	8	12	8	15	2	3	12	15	12	9	1	0	4	6	15	12	12	12	6	10	7.5	2	15	5	3	12
2	1	73	22	10	1	0	4	1	3	3	0	3	6	12	5.5	7	0	9	6.25	2	8	2	1	5	2	13	12	13	10	4.5	2	0	2	12.5	3	8	8	1	15	15	2.5	10	10	12	6	2
1	0	49	51	44	0	1	3	0	3	5	15	10	10	15	7.5	12	1.25	15	10	10	4.5	12.5	15	12	15	13.5	13.75	10	9	12	15	0	6.25	10	10	5	15	3	15	15	5	15	10	13.5	5	5
1	0	53	47	40	0	1	3	0	3	10	10	11.25	9.75	15	4	0	9	5	6.75	8.5	5	15	12	6.5	5	10	4	11.25	6.5	8.5	9.5	0	0	4.5	7	0	2.5	6	12	11.75	0.5	12	3	1.5	3.75	1.25
1	0	23	57	57	0	1	4	1	3	10.5	15	0.5	1.75	10	0	0	12	0	2	12.5	4.5	6	1	3.25	7	5.25	7	5.5	2	4.5	0.5	0	1.5	0.25	6.5	8	7	10.5	8	8	1.25	2	2	0	1.25	12.5
1	0	46	57	57	0	1	3	0	3	10	13.5	10	15	5	7	4	6	4	8.75	10	5.75	11	6	4	15	13.5	11	10	10	9	0	0	5.5	11.25	13.75	0	4	6	15	13.75	2	15	12.5	12.75	10	10
1	0	48	46	38	0	1	3	0	2	9	8.75	6	6.5	12	2	2.5	9.75	12	13.75	3.5	13.75	11.25	11	3	8	11	11.25	7.5	3	6	1.5	0	7	8.75	15	6	7.5	7	6	8.625	3.75	12.5	10	0.5	5	5
1	0	53	71	64	0	1	3	1	3	12.5	13.5	4.5	10	10	5	0	8	1.5	5	10	11.25	12.5	0	4	13.5	13.5	12.5	10	7.5	6	15	0	0	5	15	15	10.5	7.5	12	13.5	5	15	15	0.5	10	10
1	0	54	56	56	0	1	3	1	3	15	11.25	1.5	15	9.5	5.5	2	13.5	3	8.75	5	8	12.5	10.5	6.75	9	13.75	11.25	7.5	6	7	11.75	0	12	0	10	12.5	8.5	8	11	11.75	3.75	13.5	13.5	8	5	10
1	0	56	48	41	0	1	3	1	3	9	11	5	10	8.75	10	4	1.25	7	1.5	5	4.5	13.5	12	10.5	13.5	10.25	11	12	9	10.5	15	0	4.5	12.5	9	15	15	6.5	12	13.5	5	15	15	15	10	10
1	0	57	60	53	0	1	4	1	2	12	13.5	8.5	11	7.5	2.5	0	6	2.5	5.5	10	7	6	0	4	10	12.5	10	10	10	10.5	8.25	0	0	9	15	15	11.5	9	4	15	10	12	8	2.5	10	10
1	0	58	72	65	0	1	3	0	3	15	9	11.25	2.5	12.5	7.75	3	12	6	0	5	6.5	4	1.5	8.5	10	10	10	9	5.5	5	13.5	0	0	5	10.25	4	4	7.5	6	7.25	2.5	15	15	5	5	15
1	0	43	44	28	0	1	4	0	2	12	9	6	5	10	2	7	3	12	4	3.5	15	11.25	6	3	12	11	6	5	4	6	3	0	7	9	15	14	7.5	7	6	10	5	15	10	3	5	5
1	0	45	42	26	0	1	3	0	3	5	2	15	2	15	3	5	2	5	2	7.5	12	6	8	5	11	2	7	15	4	4	5	4	15	12	10	1	8	12	8	10	5	15	4	12	15	15
1	0	52	38	29	0	1	3	1	3	13	5	2	3	12	9	0	4	2	8	10	15	3	2	4	15	13.5	15	10	10	6	12	2	3	5	4	15	12	8	15	2	5	3	15	12	3	9
1	0	62	46	31	0	1	3	1	3	13.5	9	5	2	5	5	3	12	7.5	8	15	15	12	0	8	10	15	8	2	12	6	5	0	0	7	6	1	5	7	12	4	10	3	10	4	12	8
2	0	34	52	52	0	1	4	1	3	1	11	10	6	9	4	6	6	4	4	10	6	12	0	7	4.5	7.5	4	4	10	12	0	0	15	5	10	6	6	10.5	15	10.5	1.5	15	15	6	12.5	12.5
2	0	49	48	41	0	1	3	0	3	7.5	7.5	10	6.5	4.5	8	0	7.5	8	15	7	5	6.5	3	12	7.5	5.25	7.5	5.25	4.5	5.5	8	12	10	4.5	3.5	3	13.5	10.75	3.5	8	2.5	7	6.5	9	2.5	2.5
2	0	50	50	43	0	1	3	1	3	12.5	10	6.5	12.5	5	10.5	4.5	6	7	4.25	8.75	10.5	15	15	10	15	11.25	9	10	9	8	8.25	0	15	6.25	11	3	9	10.5	5.5	10.25	2.25	15	12.5	10.5	11.25	15
2	0	34	56	51	0	1	3	0	3	15	15	9	5	12.5	4.5	4	10.5	12.5	0	4	15	0	1	12	9	12.5	12.5	11	7	5.5	7	0	7.5	11	10	10	15	8.5	4	7	5	12	10	2	5	15
2	0	42	65	65	0	1	3	1	3	8.5	13.5	4	2	0	2	2	8.25	12	1.5	8	7	0	0.5	1	5.5	6	9	6	5.5	7.5	3.75	0	0	3.5	7.5	5	5	8.75	6	5.5		10	5	1	5	5
2	0	44	51	44	0	1	3	0	3	3	8	11.5	15	13.5	3	3.5	4.5	0	6.5	7.5	5	0	8	4	11	6	7	11	3.5	4	5	10	9	12	9.25	11	6	12	6	8.5	3.75	15	15	2	13.75	5
2	0	46	74	66	0	1	3	1	2	2	15	5	12.5	15	2	2.5	15	4	8.5	12.5	7.5	6	2	9	10	10	7.75	10	6	7.5	12	7.5	1	6.25	10	5	8	7.5	6	10.5	5	15	15	3	10	10
2	0	47	52	45	0	1	3	1	2	15	13.75	7.5	12.5	15	1	0	9	0	7.5	5	9	10	4.5	7.75	2.5	13.5	12.5	15	10	10	15	0	4.5	12.5	10	4	15	3.25	6	10.5	2.25	10	5	0.75	10	5
2	0	52	72	65	0	1	3	0	3	10	9	4.5	7.5	2.5	2.5	3	15	7.5	10	15	12.5	9	0	6.5	10	12.5	8	11.5	4.5	6	1.5	0	0	7	7.5	10	5	7	12	11	10	15	10	0.5	7.5	7.5
2	0	54	62	57	0	1	4	1	3	4.5	15	4	15	5.5	3	0	15	3	10	10	7	7	4	3	9.75	10	11.25	10	6.25	5	10.5	0	1.5	2.5	5	6	10.5	6	9	11.375	5	12.5	12.5	5	5	6.25
2	0	42	47	32	0	1	3	1	3	9	15	4	2	10	2	2	8.25	12	1.5	8	7	0	0.5	1	5.5	6	9	6	5.5	7.5	3.75	0	0	3.5	7.5	5	5	8.75	6	5.5		10	5	1	5	15
2	0	65	46	31	0	1	4	0	2	12	5	3	5	10	6	2	12	3	5	5	12	3	10.5	7	10	13.75	12	6	6	7	5	0	12	0	12	2.5	5	8	0	12	5	13.5	15	8	5	10
1	0	46	60	32	1	1	3	1	3	12.5	15	5	10	10	0	3	12	3	5	10	10	15	0	11.25	15	15	13.75	11	9	6	0.5	0	15	5	15	15	15	6	8	11.5	2.5	15	15	1.5	7.5	4
1	0	49	54	25	1	1	4	1	3	5	13.5	8	10	5	4	8	15	2.75	5	4.5	4.5	11	15	15	10	11	10	10	6.5	8	0	0	0	5	9	5	12	3	15	15	3.75	15	15	11	5	5
1	0	66	79	48	1	1	3	1	3	12.5	10.5	12.5	15	15	4	0	2.5	6.5	4.5	10	10	12.5	0	4.75	4.5	15	15	13.75	12.5	8	15	0	2	11.25	15	15	15	6	13.5	14.25	5	15	15	3	5	10
1	0	32	63	42	1	1	3	0	2	7.25	13.5	12.5	15	10	0	2	1.5	7	2.5	6	8	15	9	3	12	11.5	10	13.75	7.5	11.25	5	0	1	12.5	12.5	12.5	12	9	15	13.75	7.5	15	15	4	10	10
1	0	39	70	54	1	1	4	0	3	15	12.25	7	4.5	3	4	1.5	3.5	1	0		4	9	3.5	4.5	12	8.75	8.75	9	5	9	15	0	0.5	4.5	7.5	10	5	7.5	4	11	2	15	10	2	5	5
1	0	43	67	33	1	1	3	1	3	10	7.5	15	12.5	10	5	0	10.5	2.5	3.5	7.5	4	15	7.5	15	15	12.5	15	11.25	12.5	11.5	2.5	0	3.5	10	14.25	15	15	6	3	9	10	15	15	4.5	5	10
1	0	45	64	34	1	1	3	0	3	12	13.75	12.5	15	15	3	0	3	7.5	4	12.5	9	15	12	7.5	5	11.25	13.5	13.5	9	9.75	15	0	15	15	15	5	12	13.5	4	15	5	15	15	2.5	10	6.25
1	0	50	55	40	1	1	4	1	3	10	10.5	10	5	9	0	0	15	4	0	2.5	0	8	0	3	10	3	2.5	8	4	3	6	3	0	1	2.5	10	0	9	5	7.5	2	15	12	1.5	0	10
1	0	52	62	38	1	1	3	1	3	15	12	15	15	10	10	2	10	3	7.5	10	12	0	0	6	15	15	10	12	10	9	1	0	2.5	15	15	15	3	7.5	15	15	2.5	15	5	12	8	12
1	0	56	46	44	1	1	3	1	3	10	15	15	15	15	6.25	2	10.5	9.75	15	11.25	8	10	0	11.25	15	14.25	13.75	15	11	8	15	7.5	1.5	15	15	2	13.5	9	5	10	2	12.5	10	6.5	11.25	12
1	0	64	111	37	1	1	3	0	3	15	7.5	3	10	15	0	0.5	1.75	1.5	1.75	5	4	12.5	0.5	6	9	5.5	13.5	3.25	3	2.5	15	0	0	0	7.5	2.5	6.5	7.5	0	13	2.5	5	4	0.5	2.5	2.5
1	1	59	34	20	1	1	3	0	2	12	15	11.5	15	15	4.5	0.5	1.75	4.25	5.75	12.5	12.5	10	7.5	6	9	9	6.5	10	4.5	8	15	0	5	15	11.25	10	7.5	7.5	6	10.5	7	15	10	10	10	6
1	1	51	40	12	1	1	3	0	3	15	10	3	10	7.5	6.5	3	8	4	4	3	9	8	9	11.25	7.5	10	9	7.5	4.5	7	13.5	0	2	5.75	5	7	9	7.5	15	9.75	3.75	12.5	8	8	6.25	6.25
1	0	40	52	17	1	1	3	0	3	7.5	8	5	15	15	4.5	15	11	0	5	15	0	15	4.5	0	13.5	12	11.5	11	9	8	11	0	9	15	12	15	0	6	0	0	7	15	12	3	15	6
1	0	45	50	18	1	1	3	1	3	10	14	5	3	10	2	4	5	7	8	5	12	8	8	7	13.5	2	15	12	9	15	15	0	5	15	9	2	15	9	12	3	5	2	15	13	8	10
1	0	48	61	24	1	1	4	1	2	10	8	15	6	10	15	0	2	2.5	6	7.5	12	15	8	15	0	12.5	12	12	12.5	10	5	0	15	10	15	15	15	7	3	9	11	15	15	6	5	6
1	0	59	65	26	1	1	3	1	3	15	15	12	8	12	2	4	5	6	6	10	8	12.5	3	5	15	13	12	12	10	6	12	4	6	8	11	15	12	4	15	14.25	8	15	1	1	6	12
1	0	59	83	21	1	1	3	1	2	12	11	7	14	15	5	1	15	1	5	6	3	15	9	4	13.5	10	15	9	15	11.5	2	3	0	5	13.5	2	15	15	12	15	6	15	15	5	5	12
1	0	59	43	20	1	1	3	1	3	12	14	3	1	3	15	2	4	12	9	12	7	3	0	8	7.5	2	10	7	10	10	2	3	5	15	15	5	3	8	12	15	4	15	5	12	5	5
1	0	61	43	19	1	1	3	0	3	6	15	12	10	15	8	12	6	4	11	10	15	5	10	12	3	15	15	12	13	12	5	0	8	10	10	15	15	15	15	10	15	10	10	15	5	6
1	0	62	51	26	1	1	4	1	2	0	12	5	6	9	7	6	3	4	1	10	13	4	12	5	2	9	4	4	12	3	0	2	15	9	10	3	6	12	15	15	1.5	3	15	6	13	14
1	0	62	34	24	1	1	3	1	3	12	12	12.5	15	6	4.5	1	12	10	12	12	10	12	2	15	12	15	15	12	10	9	10	10	4	15	12	10	15	10	6	10	1	15	10	8	12	15
2	0	51	94	31	1	1	4	1	2	15	10	6	15	15	4.5	0	15	0.25	5	5	2.5	15	7.5	2.5	13.5	15	13.75	8.75	13.75	11.5	2	0	0	5	15	6	15	12	12	13.5	10	15	15	4.5	5	10
2	0	52	61	36	1	1	3	1	3	12	13.5	15	10	15	1	2	3	5	5	10	6	15	0	3	15	15	12	10	8	4	12	0	4	10	12	15	15	4.5	13.5	14.25	10	15	15	1	4	11
2	0	35	56	31	1	1	4	1	2	9	13.75	11	15	15	9	4	2	2.5	5	3.5	8.5	10	6.5	2.5	10	13.75	12.5	11	6.5	7.5	15	0	2	6.25	10	15	3	9	13.5	14.25	3.5	15	13.5	13.5	7.5	8.75
2	0	41	76	33	1	1	4	1	3	7.5	10	7.5	13.75	15	4.5	0	11	1.25	4.75	12.5	10	15	4.5	4.25	13.5	15	11.5	15	9	8	15	0	4.5	15	15	1	13.5	6	15	15	2.5	15	15	4	12.5	15
2	0	46	60	38	1	1	3	1	3	10	12.5	3.5	9.25	12.5	6	0	6	8	2	5	10	10.5	4	10.5	9	9	8.75	6.25	7	8	15	0	0	5	7.5	8	3	5	12	11	5	15	15	3.5	5	7.5
2	0	53	52	23	1	1	3	0	3	3	11	15	4	4	10	0	2	8	10	6.25	3	10	10	7.5	8	8	4	10	2	8	0	0	5	7.5	5	0	6	3	4	7	3.25	9	4.5	6	2.5	10
2	0	62	73	39	1	1	3	1	3	10	10	4	12	6	1.5	0	4	7.5	10.5	5	4.5	10.5	2	7.5	7.25	5	5	7.5	2.5	1	0	0	0	1	5	2.5	2	8	4	3.25	2.5	10	5	0	5	5
2	1	59	35	12	1	1	3	1	3	1	12	5	15	6	5	3	12	12	6	12.5	7	0	5	8	15	6	8	12	15	15	1	8	12	12.5	12	12	3	4	15	12	3	15	15	12	3	5
2	1	48	41	8	1	1	3	0	3	15	12	11.5	13.5	15	11.5	1	6	3.5	10	4	12.5	10	11.25	12.5	12.5	13	13.5	15	11	10.5	15	0	1	15	15	8	15	3	15	10.5	3.75	15	15	9	10	10
2	0	43	56	24	1	1	3	0	3	3	8	4	12	6	8	5	8	5	10	12	7	12	8	5	15	11	15	8	10	10	1	2	8	15	15	0	5	6	12	15	3	15	15	3	10	12
2	0	61	61	24	1	1	4	0	3	10	15	4	10	15	6	0	7	8	2	8	10	12	8	15	9	2	8.75	7	7	15	15	7	12	5	9	10	12	15	15	12	5	15	10	8	5	15
2	0	67	43	19	1	1	3	0	3	12	11	12.5	12	8	3	0	3	7	12	5	8	3	0	5	15	4	15	15	15	10	12	2	5	15	15	2	10	8	15	15	1	5	12	5	6	12.5
2	1	47	40	7	1	1	3	1	3	12	2	12	15	2	2	1	2	3.5	12	4	1	15	2	12.5	15	2	15	2	5	12	15	3	2	15	5	2	15	7	10	12	5	15	2	10	12	15
2	1	61	32	6	1	1	3	1	3	12	6	5	8	6	0	4	2	15	5	10	10	12	4	5	12	3	3	4	12	2	2	3	4	12.5	4	6	4	3	15	4	8	15	3	5	4	4
